# Supplementary material for: Food Banks against Climate Change, a Solution That Works: A Case Study in Navarra, Spain
Source: Foods. 2022 Nov 15;11(22):3645. doi: 10.3390/foods11223645 (PMC9689619; doi:10.3390/foods11223645)
Supplement: Supplementary file 1 [file foods-11-03645-s001.zip]

Archive with 1 entries (1 files):
- foods-1916521-supplementary.pdf
